# Supplementary material for: Long-Term Effects of Altered Photoperiod During Pregnancy on Liver Gene Expression of the Progeny
Source: Front Physiol. 2019 Nov 22;10:1377. doi: 10.3389/fphys.2019.01377 (PMC6883370; doi:10.3389/fphys.2019.01377)
Supplement: Supplementary file 2 [file Data_Sheet_1.xlsx]

## Sheet: Liver weight (g)
LD	CPS
17.2	18.8
22.8	16.5
18.8	21.3
20.7	20.6
17.5	16.7
16.9	21.5
17.6	17.3
16.2	18
16.7	19.2
20.2	20.1
17.3	22.6
14.8	24.2
23.4	17.7
18.5	16.4
12.3	19.5
22	16.9
17.8	19.7
15.7	20
19.6	19.2
15.8	23.1
22.8	21.2
18.5	21.6
17.7	18.1
19.7	23.1
19.3	22.5
19.2	25.1
18.4	18.9
19.5	17.8
21.1	15.1
22.9	20.5

## Sheet: Lung weight (g)
LD	CPS
3.7	4.07
3.7	1.91
3.14	3.53
4	3.82
3.6	4.33
3.92	2.19
4.02	3.54
2.67	4.18
4.62	3.42
2.27	4.22
3.47	1.74
3.86	4.51
2.92	4.37
3.83	3.84
3.43	3.89
4.39	4.56
3.7	4.1
3.84	3.81
3.44	4.22
2.93	4.03
3.84	3.36
3.47	3.7
3.49	4.26
3.17	3.41
2.21	3.17
2.87	3.59
3.61	3.24
1.66	4.28
3.22	3.54
3.28	4.46

## Sheet: Thymus weight (g)
LD	CPS
0.62	0.62
1	0.6
0.7	0.84
0.71	0.65
0.46	0.73
0.68	0.55
0.65	0.6
0.39	0.51
0.59	0.5
0.48	0.71
0.61	0.45
0.55	0.59
0.35	0.45
0.6	0.75
0.38	0.62
0.65	0.5
0.48	0.74
0.38	0.51
0.55	0.61
0.4	0.66
0.71	0.29
0.49	0.49
0.55	0.55
0.51	0.54
0.53	0.55
0.56	0.5
0.44	0.51
0.64	0.63
0.75	0.65
0.52	0.62

## Sheet: Spleen weight (g)
LD	CPS
0.82	0.75
0.89	0.91
0.81	0.83
0.87	0.87
0.85	0.97
0.9	1.03
1.07	0.95
0.97	1.09
1.06	0.8
1.12	0.81
0.89	1.04
0.72	1.12
0.77	0.91
0.96	1.04
0.82	0.84
1.1	1.01
0.86	0.94
1	0.82
0.96	0.99
0.93	0.93
1	0.94
0.92	0.76
0.92	0.77
0.71	0.8
0.76	0.88
0.84	0.92
0.93	0.9
0.86	0.86
0.78	0.87
1.05	1.02
