# Supplementary material for: Long-Term Effects of Altered Photoperiod During Pregnancy on Liver Gene Expression of the Progeny
Source: Front Physiol. 2019 Nov 22;10:1377. doi: 10.3389/fphys.2019.01377 (PMC6883370; doi:10.3389/fphys.2019.01377)
Supplement: Supplementary file 5 [file Data_Sheet_4.csv]

CPS	8_1	8_2	8_3	12_1	12_2	12_3	16_1	16_2	16_3	20_1	20_2	20_3	24_1	24_2	24_3	28_1	28_2	28_3
PAI-1_ protein	376	395	408,1	367,5	410,8	410,8	442,9	464,6	486,9	658,8	867,5	700,8	575,5	1007,9	1170	693,6	1932,4	1169,3
