# Supplementary material for: Long-Term Effects of Altered Photoperiod During Pregnancy on Liver Gene Expression of the Progeny
Source: Front Physiol. 2019 Nov 22;10:1377. doi: 10.3389/fphys.2019.01377 (PMC6883370; doi:10.3389/fphys.2019.01377)
Supplement: Supplementary file 6 [file Data_Sheet_5.csv]

LD	1_1	1_2	1_3	1_4	1_5	1_6	1_7	1_8	5_1	5_2	5_3	5_4	5_5	5_6	5_7	5_8	9_1	9_2	9_3	9_4	9_5	9_6	9_7	9_8	13_1	13_2	13_3	13_4	13_5	13_6	13_7	13_8	17_1	17_2	17_3	17_4	17_5	17_6	17_7	17_8	21_1	21_2	21_3	21_4	21_5	21_6	21_7	21_8
P60	275	226	236,5	188	176	291	214	171	136,5	118	129,5	122	125	134	259	198	93,5	84	72,5	87	112	101	220	115	122	120	114	100	141,5	95	203,5	85	158,5	179	137,5	110	143,5	110	188	290	164,5	184	173	135	168,5	240	270	348
P120	183	178	175	170	163,5	157	186,5	178	137,5	145	138	160	130	145	163	159	100	105	83	84	77	119	98	95	89	95	91,5	84	86,5	103	111	106	129,5	143	115,5	122	141,5	132	148	130	169,5	145	126	147	194	166	194	252
P180	189,5	177	171,5	145	185	204	161	195	149,5	137	130	140	153,5	140	171	154	163	162	131	107	130,5	180	123,5	91	164	170	148,5	83	167,5	121	107	126	164	122	134,5	122	161	165	148	147	135,5	140	135,5	105	145	161	103	168
