# Supplementary material for: Long-Term Effects of Altered Photoperiod During Pregnancy on Liver Gene Expression of the Progeny
Source: Front Physiol. 2019 Nov 22;10:1377. doi: 10.3389/fphys.2019.01377 (PMC6883370; doi:10.3389/fphys.2019.01377)
Supplement: Supplementary file 7 [file Data_Sheet_6.csv]

CPS	1_1	1_2	1_3	1_4	1_5	1_6	1_7	1_8	5_1	5_2	5_3	5_4	5_5	5_6	5_7	5_8	9_1	9_2	9_3	9_4	9_5	9_6	9_7	9_8	13_1	13_2	13_3	13_4	13_5	13_6	13_7	13_8	17_1	17_2	17_3	17_4	17_5	17_6	17_7	17_8	21_1	21_2	21_3	21_4	21_5	21_6	21_7	21_8
P60	268	293	223	372	317	289	232	223	159	179	273	111	161	232	182	222	108	84	190	130	126	122	148	135	133	89	80	217	107	196	250	165	109	122	110	94	185	139	146	327	127	153	153	247	459	196	282	152
P120	187	170	205	166	197	152	224	156	123	128	132	136	130	109	121	109	95	99	107	88	96	92	119	104	99	119	98	103	79	84	135	96	124	121	119	98	65	118	117	115	144	147	202	148	142	253	214	147
P180	170	216	196	185	218	211	164	235	195	171	189	137	191	189	171	196	156	167	226	135	123	136	127	124	153	204	246	119	106	140	137	75	163	188	153	95	196	209	120	145	198	184	210	233	205	208	197	102
